# Supplementary material for: The impact of short term Antiretroviral Therapy (ART) interruptions on longer term maternal health outcomes—A randomized clinical trial
Source: PLoS One. 2020 Jan 30;15(1):e0228003. doi: 10.1371/journal.pone.0228003 (PMC6992010; doi:10.1371/journal.pone.0228003)
Supplement: S1 Data — (ZIP) [file pone.0228003.s001.zip]

Archive with 2 entries (2 files):
- IMPAACT 1077BF_Protocol.pdf
- IMPAACT 1077FF_protocol.pdf
